# Supplementary material for: The Role of APTES as a Primer for Polystyrene Coated AA2024-T3
Source: Micromachines (Basel). 2023 Dec 31;15(1):93. doi: 10.3390/mi15010093 (PMC10820139; doi:10.3390/mi15010093)
Supplement: Supplementary file 1 [file micromachines-15-00093-s001.zip]

Archive with 1 entries (1 files):
- micromachines-2792378-supplementary.pdf
